# Supplementary material for: Evaluation of Potential Probiotic Properties of Limosilactobacillus fermentum Derived from Piglet Feces and Influence on the Healthy and E. coli-Challenged Porcine Intestine
Source: Microorganisms. 2023 Apr 18;11(4):1055. doi: 10.3390/microorganisms11041055 (PMC10142273; doi:10.3390/microorganisms11041055)
Supplement: Supplementary file 1 [file microorganisms-11-01055-s001.zip]

Archive with 1 entries (1 files):
- microorganisms-2294687-supplementary.pdf
